# Supplementary material for: Lupin as Ingredient in Durum Wheat Breadmaking: Physicochemical Properties of Flour Blends and Bread Quality
Source: Foods. 2024 Mar 6;13(5):807. doi: 10.3390/foods13050807 (PMC10931101; doi:10.3390/foods13050807)
Supplement: Supplementary file 1 [file foods-13-00807-s001.zip]

Archive with 1 entries (1 files):
- foods-2876077-supplementary.pdf
